# Supplementary material for: Social media influencer or traditional celebrity? Moderational analysis on the relationship between endorser type and endorsement effectiveness
Source: PLoS One. 2025 Jul 1;20(7):e0326911. doi: 10.1371/journal.pone.0326911 (PMC12212533; doi:10.1371/journal.pone.0326911)
Supplement: S1 File — (XLSX) [file pone.0326911.s001.xlsx]

## Sheet: Experiment 1
ad1前	ad2前	ad3前	ad4前	ad5前	b1	b2	b3	b4	pi1	pi2	FIT1	FIT2	FIT3	FIT4	LIKE1	LIKE2	LIKE3	LIKE4	C1	C2	C3	C4	C5	C6	Sim1	Sim2	Sim3	LIKA1	LIKA2	LIKA3	LIKA4	CLO1	ad後1	ad後2	ad後3	ad後4	ad後5	b後1	b後2	b後3	b後4	pi後1	pi後2	fre	配適度高低12	是否為網紅12	代言人性別	pread	prebrand
7	7	7	7	7	7	7	7	7	7	7	7	7	7	7	7	7	7	7	4	6	4	4	4	4	4	4	4	7	7	7	7	3	7	7	7	7	7	7	7	7	7	7	7	5	1	2	1	7	7
5	5	5	2	2	7	7	7	7	7	7	7	7	7	7	7	7	7	7	7	5	5	5	5	5	6	5	5	7	7	7	7	3	7	7	7	7	7	7	7	7	7	7	7	5	1	2	1	3.8	7
7	7	7	7	7	7	7	7	7	7	7	7	7	7	7	7	7	7	7	7	7	7	7	7	7	7	7	7	7	7	7	7	2	7	7	7	7	7	7	7	7	7	7	7	4	1	2	1	7	7
5	5	5	5	5	6	6	6	6	6	6	7	7	7	7	7	7	7	7	6	6	6	6	6	6	6	6	6	7	7	7	7	5	7	7	7	7	7	7	7	7	7	7	7	5	1	2	1	5	6
7	7	7	7	7	7	7	7	7	7	7	4	3	3	4	7	7	6	6	6	3	4	4	4	4	3	4	3	5	6	7	7	1	7	7	7	7	7	7	7	7	7	7	7	3	1	2	1	7	7
4	4	4	4	4	7	7	7	7	7	7	7	7	7	7	7	7	7	7	1	1	4	5	3	2	2	2	1	3	6	7	7	1	7	7	7	7	7	7	7	7	7	7	7	5	1	2	1	4	7
5	5	5	5	6	6	5	5	5	5	5	7	7	7	6	7	7	7	7	5	4	5	4	4	4	4	4	4	6	6	6	6	1	5	5	5	5	5	5	5	5	5	5	5	4	1	2	1	5.2	5.25
6	6	6	6	6	6	7	7	6	7	6	7	7	7	7	7	7	7	7	7	7	7	7	7	7	6	7	7	5	7	6	6	6	7	6	7	7	6	6	6	7	6	6	6	4	1	2	1	6	6.5
5	5	5	5	5	5	5	5	5	5	5	7	7	7	7	7	7	6	7	4	4	4	4	4	5	6	5	6	5	5	5	5	1	4	4	4	5	5	4	4	4	4	4	4	3	1	2	1	5	5
7	7	7	7	7	7	7	7	7	7	7	7	7	7	7	7	7	7	7	7	7	7	7	7	7	7	7	7	7	7	7	7	5	5	7	7	7	7	7	7	7	7	7	7	4	1	2	1	7	7
4	4	4	5	4	4	4	4	4	4	4	4	4	4	4	4	4	4	4	4	4	4	4	4	4	4	4	4	4	4	4	4	1	4	4	4	4	4	4	4	4	4	4	4	3	1	2	1	4.2	4
5	5	4	6	6	6	5	7	6	4	6	6	6	6	6	6	7	6	6	6	6	7	6	6	6	6	5	5	4	5	5	5	1	6	5	5	6	5	6	6	6	6	6	5	4	1	2	1	5.2	6
4	4	4	4	4	5	5	5	6	7	4	7	7	7	7	7	7	7	7	5	5	5	5	5	5	5	5	5	5	6	6	6	4	5	6	6	6	6	6	6	6	6	6	6	1	1	2	1	4	5.25
5	5	5	5	5	4	5	5	5	5	5	6	5	5	6	6	6	6	6	5	5	6	5	4	6	4	6	6	5	6	6	5	3	6	6	6	6	5	5	5	5	6	6	6	3	1	2	1	5	4.75
5	5	5	5	4	5	5	5	5	5	5	4	4	6	6	6	5	5	5	4	4	4	4	4	4	5	4	4	5	5	5	6	2	4	4	5	4	4	5	5	5	5	5	5	3	1	2	1	4.8	5
6	6	6	5	5	6	6	6	6	7	5	6	7	7	7	7	7	5	5	5	2	2	2	2	2	2	2	2	5	6	6	6	2	6	5	5	5	5	5	5	5	5	5	5	5	1	2	1	5.6	6
3	3	5	3	4	6	6	5	4	7	7	7	5	6	4	6	7	7	6	5	4	4	4	4	6	3	4	6	4	6	3	6	1	7	7	4	4	5	4	5	4	6	5	5	5	1	2	1	3.6	5.25
7	6	6	6	6	6	6	6	6	7	7	6	6	6	7	7	7	7	7	7	7	7	7	7	7	7	7	7	7	7	7	7	7	7	7	7	7	7	7	7	7	6	7	7	4	1	2	1	6.2	6
6	6	4	1	4	7	7	7	7	7	7	7	7	7	7	7	7	4	4	4	4	5	4	1	1	1	1	1	7	7	7	7	1	7	7	7	4	4	7	7	7	7	7	7	3	1	2	1	4.2	7
4	5	4	2	3	6	6	5	6	7	4	2	2	6	2	4	4	2	2	3	1	1	3	1	2	2	1	2	5	4	5	5	2	5	5	4	4	4	6	6	6	6	5	4	2	1	2	1	3.6	5.75
4	4	4	3	4	5	5	6	5	4	5	6	6	6	6	7	6	6	5	5	4	4	4	4	4	3	3	3	6	6	5	5	2	5	5	6	5	5	6	6	7	6	6	6	5	1	2	1	3.8	5.25
4	4	4	4	4	4	5	4	5	5	5	5	5	5	5	6	6	5	5	4	4	4	4	4	4	4	4	4	5	6	6	6	2	4	4	4	4	4	4	5	5	5	5	5	2	1	2	1	4	4.5
6	6	6	6	6	7	7	6	6	6	5	4	4	4	4	6	5	4	5	4	4	4	3	3	3	3	3	3	5	4	5	6	3	4	3	5	4	4	6	6	6	6	5	5	3	1	2	1	6	6.5
5	5	6	3	4	6	6	6	7	7	3	7	7	7	7	7	7	5	6	4	6	5	4	7	6	6	6	6	7	7	6	7	5	5	7	7	6	6	6	7	6	7	6	4	4	1	2	1	4.6	6.25
6	6	7	6	6	7	7	7	7	7	6	6	6	6	6	6	6	6	6	5	4	4	4	4	4	3	3	3	5	6	6	6	2	5	5	5	5	5	6	6	6	6	6	6	4	1	2	1	6.2	7
3	6	3	2	4	4	4	4	4	4	4	6	6	7	6	7	6	4	6	5	5	5	6	6	6	4	5	5	6	7	7	7	2	6	6	6	6	6	6	6	6	6	6	6	4	1	2	1	3.6	4
6	6	7	6	7	7	7	7	7	6	5	7	7	7	7	7	7	7	6	6	5	5	5	6	5	5	5	5	7	7	7	7	4	7	7	7	7	7	7	7	7	7	7	7	4	1	2	1	6.4	7
5	4	2	2	3	6	5	5	5	5	3	2	3	6	3	5	4	2	2	2	2	3	2	3	3	3	3	3	5	5	6	6	2	2	2	3	3	3	4	3	3	5	5	5	3	1	2	1	3.2	5.25
2	4	3	1	1	5	5	5	5	6	2	7	6	7	6	7	5	2	2	1	1	1	1	1	1	1	1	1	4	6	6	4	1	2	2	2	2	2	6	6	5	6	4	3	4	1	2	1	2.2	5
5	5	5	5	2	7	7	7	7	4	4	5	5	7	7	7	7	1	6	4	1	1	1	1	1	1	1	1	4	4	7	7	2	7	5	4	2	5	7	7	7	7	4	5	5	1	2	1	4.4	7
5	5	4	4	4	4	4	4	4	3	3	2	3	3	2	4	3	3	4	3	3	3	5	2	5	2	2	2	4	4	4	6	2	4	4	4	3	4	4	4	4	4	3	3	4	2	2	1	4.4	4
4	4	4	4	4	4	4	4	5	4	4	3	6	6	5	5	5	2	2	4	4	4	4	4	4	4	4	4	5	6	6	6	2	5	5	5	4	5	5	5	5	5	4	5	4	2	2	1	4	4.25
6	6	6	5	6	7	7	7	7	7	7	1	1	1	1	7	7	5	5	4	4	4	4	4	4	4	4	4	7	7	7	7	3	2	2	4	6	4	7	7	7	7	7	7	5	2	2	1	5.8	7
4	4	5	4	5	6	5	5	5	4	4	5	5	5	5	3	3	3	3	4	4	4	4	4	4	4	4	4	3	4	4	3	1	4	4	4	4	4	5	5	5	5	4	4	4	2	2	1	4.4	5.25
7	7	5	1	4	7	7	7	7	7	7	1	1	1	2	1	4	3	3	2	1	1	1	1	1	1	1	1	3	4	5	6	1	2	2	4	3	2	7	7	7	7	7	7	2	2	2	1	4.8	7
3	3	3	2	3	3	4	3	4	4	4	1	1	1	1	5	5	5	5	3	2	2	2	2	2	2	2	2	5	5	5	6	1	1	1	3	1	3	1	1	1	1	2	2	4	2	2	1	2.8	3.5
5	4	4	4	4	4	6	6	6	7	5	7	7	7	7	7	7	6	4	4	4	4	4	4	4	4	4	4	5	7	5	5	1	6	7	4	4	7	6	6	5	7	7	7	5	2	2	1	4.2	5.5
4	4	6	4	4	6	6	6	6	5	4	4	4	3	4	7	7	5	5	4	2	2	2	4	4	4	4	4	6	6	5	6	2	4	5	5	4	4	6	6	5	6	5	5	3	2	2	1	4.4	6
2	2	2	2	2	6	6	6	6	6	6	2	2	2	2	5	4	2	2	2	2	2	2	2	2	2	2	2	3	3	6	6	1	2	2	2	2	2	6	6	6	6	6	5	4	2	2	1	2	6
7	6	6	5	4	7	7	7	7	6	6	1	1	1	1	7	7	5	5	5	4	4	4	3	3	3	3	3	7	7	7	7	1	3	2	4	4	5	7	7	7	7	7	7	4	2	2	1	5.6	7
2	3	4	1	1	4	4	4	6	3	3	1	1	1	1	6	6	6	5	2	2	4	4	5	4	4	4	3	6	6	6	7	4	3	2	3	2	2	5	5	5	5	3	3	5	2	2	1	2.2	4.5
7	7	7	7	7	7	7	7	7	7	7	7	7	7	7	7	7	5	5	6	6	6	6	5	5	5	4	4	6	6	6	6	3	7	6	6	6	6	6	6	7	7	7	7	4	2	2	1	7	7
4	3	4	3	3	6	6	6	6	6	6	1	1	1	1	7	7	7	7	4	4	4	2	2	2	1	2	2	7	7	7	7	1	1	1	1	1	1	7	7	7	7	7	7	5	2	2	1	3.4	6
4	4	4	2	3	5	5	5	5	5	5	5	5	5	5	5	5	5	5	4	3	3	4	4	4	3	3	3	5	5	5	5	1	4	4	4	5	4	5	5	5	5	5	5	5	2	2	1	3.4	5
3	3	4	1	1	7	7	4	7	7	1	1	1	1	1	7	7	4	4	1	2	2	6	3	7	3	6	3	4	6	4	7	2	1	1	4	1	1	7	7	7	7	6	1	3	2	2	1	2.4	6.25
3	4	3	2	3	4	4	4	4	7	7	2	2	2	2	6	6	4	4	4	5	4	4	4	5	2	2	2	5	5	4	5	1	4	3	3	3	3	7	5	4	4	4	5	5	2	2	1	3	4
4	4	3	6	4	5	5	5	5	5	4	6	6	6	6	6	5	5	4	4	3	3	3	4	4	3	3	4	6	6	6	7	2	4	5	4	3	4	5	5	5	5	5	5	4	2	2	1	4.2	5
4	4	4	4	4	6	5	4	4	4	4	1	1	2	1	7	6	6	6	4	4	4	4	7	6	4	4	4	6	7	7	7	5	6	4	5	4	5	5	5	5	4	4	4	3	2	2	1	4	4.75
2	2	3	2	2	2	2	4	4	2	2	6	6	6	6	4	4	6	5	4	4	4	4	4	4	4	4	4	6	6	6	6	1	4	5	4	4	4	6	4	4	4	2	2	3	2	2	1	2.2	3
2	2	4	2	3	2	5	5	5	6	6	2	2	3	3	7	7	7	5	3	3	3	5	6	5	3	3	3	5	6	7	6	2	3	3	4	1	2	5	5	5	6	6	6	5	2	2	1	2.6	4.25
5	5	5	4	6	7	7	7	7	7	7	7	5	5	5	6	5	4	4	4	4	5	4	5	5	4	4	4	7	7	7	7	2	4	4	5	5	5	7	7	7	7	7	7	4	2	2	1	5	7
2	2	2	2	2	7	7	7	7	3	4	2	2	2	2	5	5	5	5	5	5	5	5	5	5	5	5	5	5	5	5	5	3	1	1	1	1	1	6	6	6	6	4	4	4	2	2	1	2	7
5	5	5	5	6	7	7	7	7	3	4	2	1	2	2	6	6	5	4	3	2	3	3	3	3	1	1	2	5	7	7	7	1	2	1	1	2	1	7	7	7	7	4	5	5	2	2	1	5.2	7
4	4	4	2	3	7	7	7	7	7	7	1	1	1	1	7	7	7	7	4	4	4	4	4	4	4	4	4	4	4	4	4	1	1	1	3	3	3	7	7	7	7	7	7	5	2	2	1	3.4	7
5	5	5	4	5	6	6	6	6	5	4	6	6	6	6	6	6	6	5	5	4	4	4	5	5	5	5	5	6	6	6	6	5	6	6	6	6	6	6	6	6	6	6	6	5	2	2	1	4.8	6
7	7	7	7	7	7	7	7	7	7	7	1	2	1	1	1	1	1	1	1	1	1	1	1	1	1	1	1	1	1	1	1	1	1	1	1	2	1	1	1	1	1	2	2	1	2	2	1	7	7
7	7	7	7	7	7	7	7	7	7	7	5	5	5	5	5	5	5	5	5	5	5	4	5	5	5	4	4	6	6	6	6	1	5	5	5	5	4	5	5	5	5	5	5	3	2	2	1	7	7
5	5	2	5	4	7	6	6	6	7	4	5	5	5	5	4	4	4	4	5	4	4	4	4	4	4	4	5	5	5	5	5	2	4	4	4	4	4	5	5	5	5	5	5	4	2	2	1	4.2	6.25
5	5	5	5	5	7	5	5	7	6	7	7	7	7	7	7	7	5	7	5	4	4	4	4	4	4	4	4	7	7	4	4	1	4	4	4	4	4	4	4	4	4	4	4	3	2	2	1	5	6
5	4	5	5	5	5	5	4	4	5	5	5	5	5	5	7	7	7	5	5	4	4	4	4	4	4	4	5	6	7	7	7	1	6	6	5	5	6	5	6	5	5	6	6	4	2	2	1	4.8	4.5
5	6	6	4	5	7	7	7	7	7	5	2	2	2	1	5	5	5	4	3	3	3	3	2	2	2	2	2	5	5	5	7	1	5	6	6	4	5	7	7	7	7	5	5	5	1	1	1	5.2	7
4	5	4	4	4	6	6	6	6	4	3	3	3	3	3	5	5	5	5	4	3	3	3	3	3	3	3	3	4	4	4	4	1	5	4	4	4	4	6	6	6	6	4	4	3	1	1	1	4.2	6
3	4	3	3	2	7	6	7	7	5	4	3	3	2	2	7	7	7	6	3	3	3	3	2	3	3	3	3	5	5	4	4	1	4	4	5	5	4	7	7	7	7	6	3	4	1	1	1	3	6.75
6	5	6	6	5	7	6	7	7	6	7	1	3	2	3	5	5	4	4	4	2	2	1	1	3	1	1	2	5	5	5	6	2	4	4	4	4	4	7	7	7	7	7	7	3	1	1	1	5.6	6.75
6	6	6	6	6	6	6	6	6	7	7	6	6	6	6	6	6	6	6	5	4	5	5	5	5	5	5	5	7	7	7	7	4	7	7	7	7	7	7	7	7	7	7	7	4	1	1	1	6	6
7	6	5	2	4	7	7	5	4	6	6	3	5	4	4	7	7	7	6	5	3	5	5	2	4	3	3	2	5	5	6	6	2	3	4	4	1	2	7	7	7	6	5	6	5	1	1	1	4.8	5.75
3	4	4	3	3	5	5	4	4	5	4	2	2	2	2	5	5	5	4	3	3	4	5	5	3	5	5	5	3	4	5	5	3	5	5	5	4	4	3	5	3	4	5	5	4	1	1	1	3.4	4.5
6	7	4	4	4	6	6	5	4	5	4	5	6	7	6	7	7	4	7	4	2	3	3	3	2	2	3	2	5	5	5	5	2	6	6	4	5	4	6	6	5	5	5	3	4	1	1	1	5	5.25
3	3	4	3	3	6	6	6	6	6	6	3	3	3	3	3	3	3	3	3	3	3	3	3	3	3	3	3	4	4	5	5	2	3	3	3	3	3	5	5	6	5	6	4	5	1	1	1	3.2	6
3	4	4	3	4	4	6	6	6	5	4	3	3	3	3	4	3	3	4	4	3	3	3	3	3	3	3	3	5	4	5	5	1	4	4	4	4	4	6	6	6	6	6	3	4	1	1	1	3.6	5.5
1	1	1	1	1	6	6	6	6	7	3	6	6	3	3	7	7	7	5	1	1	1	1	7	1	1	1	1	4	4	4	4	3	4	4	4	2	4	7	7	7	7	7	7	4	1	1	1	1	6
4	4	4	4	4	7	7	6	6	4	4	6	6	6	6	7	7	5	5	4	4	4	4	4	4	4	4	4	6	6	6	6	1	6	6	6	6	6	7	7	7	7	5	5	4	1	1	1	4	6.5
5	5	4	4	5	4	4	5	5	6	4	3	3	3	3	7	7	4	4	4	4	4	4	4	4	4	4	4	4	4	4	4	4	4	4	4	4	4	4	4	4	4	4	4	3	1	1	1	4.6	4.5
5	5	5	6	5	4	7	6	6	6	6	1	1	1	1	6	6	6	6	1	1	1	1	1	1	1	1	1	6	6	4	6	2	1	1	5	5	1	7	7	7	6	1	1	5	1	1	1	5.2	5.75
5	5	4	3	4	6	6	6	5	6	6	1	1	2	1	5	5	3	4	4	1	1	1	1	1	1	1	1	4	4	4	4	2	1	1	1	1	1	4	4	4	4	4	4	4	1	1	1	4.2	5.75
4	5	4	3	5	6	6	5	5	5	3	3	2	2	2	4	4	5	4	2	2	2	4	4	2	2	2	2	5	5	5	5	2	4	4	4	4	4	5	5	5	4	5	3	4	1	1	1	4.2	5.5
4	5	5	4	4	5	5	5	5	6	6	4	4	1	5	5	5	5	5	4	3	4	4	4	4	4	4	4	4	4	6	7	1	5	5	5	4	4	4	4	4	4	4	4	4	1	1	1	4.4	5
5	5	6	4	4	6	6	6	6	5	5	2	2	2	3	5	5	5	5	4	2	3	3	2	2	3	2	2	4	5	4	5	2	3	3	4	4	4	6	6	6	6	5	4	4	1	1	1	4.8	6
4	5	5	4	4	5	4	4	4	6	4	3	4	4	4	4	4	4	4	4	4	4	4	4	4	2	2	2	6	6	5	5	2	5	5	5	5	5	5	5	5	5	4	4	4	1	1	1	4.4	4.25
6	5	7	5	7	7	7	7	7	7	7	3	3	7	3	6	7	5	4	2	2	2	2	3	2	2	3	3	6	7	5	5	2	4	3	5	4	4	7	7	7	7	7	7	4	1	1	1	6	7
6	6	6	5	5	7	7	7	7	4	5	5	5	5	5	5	5	5	5	5	5	5	5	5	2	1	1	5	6	6	6	6	1	7	7	7	7	7	7	7	7	7	5	5	4	1	1	1	5.6	7
7	7	5	1	4	7	7	7	7	7	3	1	2	4	5	6	7	3	4	5	3	3	3	3	4	4	3	3	6	7	5	5	1	3	4	5	4	3	7	7	7	7	7	7	4	1	1	1	4.8	7
6	6	6	5	5	7	6	6	6	7	3	5	3	4	4	6	7	5	5	5	2	4	6	5	5	3	3	3	5	4	5	6	2	6	6	6	5	5	7	7	7	7	7	3	4	1	1	1	5.6	6.25
4	6	3	3	3	6	6	5	6	5	6	3	3	3	3	6	6	6	6	1	1	1	1	1	1	1	1	1	4	4	4	5	1	2	2	2	2	2	6	6	5	6	5	6	2	1	1	1	3.8	5.75
4	6	5	5	5	7	6	6	6	3	6	3	4	3	3	6	6	5	5	2	1	2	2	7	5	2	2	2	6	5	5	6	2	6	6	6	4	4	6	6	6	6	6	4	5	1	1	1	5	6.25
2	2	4	1	4	6	5	5	5	6	1	1	1	1	1	7	7	7	7	5	2	2	2	2	2	1	1	1	5	2	2	4	1	1	1	1	4	1	6	6	6	6	1	1	4	1	1	1	2.6	5.25
3	5	4	3	4	6	6	7	5	4	4	1	3	3	3	7	7	6	6	1	1	1	1	1	1	1	1	1	5	5	5	5	2	4	4	4	5	4	6	6	5	6	4	4	5	1	1	1	3.8	6
2	3	4	1	4	4	4	4	5	4	5	1	2	3	3	5	5	5	5	2	2	2	1	1	1	2	1	1	5	4	7	4	1	3	3	4	3	3	4	5	4	5	5	4	3	1	1	1	2.8	4.25
7	6	6	6	5	7	7	7	7	7	7	4	6	6	6	6	6	6	6	7	7	6	6	6	6	6	7	6	6	7	5	6	5	7	6	6	7	6	6	7	5	6	6	6	5	1	1	1	6	7
5	5	5	5	5	5	5	5	5	5	5	3	4	3	3	5	5	4	4	3	3	3	3	3	3	3	3	3	4	4	4	4	1	3	3	3	3	3	7	7	7	7	5	4	5	1	1	1	5	5
1	6	5	3	4	4	6	7	6	6	6	3	3	3	3	7	7	7	7	6	5	5	4	4	5	6	6	4	5	6	6	6	4	5	6	5	6	5	5	4	6	5	5	6	4	1	1	1	3.8	5.75
5	5	5	5	5	7	7	7	7	6	2	1	1	1	1	7	7	7	7	1	1	3	3	2	2	1	1	1	4	4	4	4	2	1	1	1	2	1	7	7	7	7	7	7	4	2	1	1	5	7
4	5	5	2	4	6	5	5	5	4	3	2	3	3	2	5	6	3	3	1	3	3	3	1	2	1	1	1	5	5	3	5	2	4	3	4	1	3	5	5	5	5	4	4	5	2	1	1	4	5.25
4	4	4	4	4	6	6	6	6	6	5	2	2	2	2	5	5	3	4	4	4	4	4	4	4	4	4	3	5	4	4	5	1	3	3	4	4	4	6	6	6	6	6	5	4	2	1	1	4	6
6	6	6	6	6	6	6	6	6	6	6	7	7	7	7	7	7	7	7	7	7	7	7	7	7	7	7	7	7	7	7	7	7	7	7	7	7	7	7	7	7	7	7	7	4	2	1	1	6	6
3	5	4	5	6	7	7	7	7	7	7	1	1	1	1	7	5	6	3	2	3	3	4	1	3	1	1	1	7	4	5	3	1	1	2	1	2	3	7	7	7	7	7	7	4	2	1	1	4.6	7
4	5	7	5	4	7	7	7	7	6	6	1	3	3	3	7	7	7	5	3	2	3	4	4	4	3	3	2	7	7	7	7	1	4	3	4	4	3	7	7	7	7	3	4	3	2	1	1	5	7
4	5	7	5	4	7	7	7	7	6	6	1	3	3	3	7	7	7	5	3	2	3	4	4	4	3	3	2	7	7	7	7	1	4	3	4	4	3	7	7	7	7	3	4	3	2	1	1	5	7
2	3	3	3	3	3	3	3	3	3	4	3	2	2	3	7	7	7	7	4	2	2	2	1	1	1	1	1	7	6	6	7	1	2	2	2	2	2	2	2	2	2	2	2	4	2	1	1	2.8	3
5	5	6	5	5	5	5	6	6	4	5	1	1	1	1	5	5	5	4	2	3	2	2	2	3	2	2	3	5	4	6	6	2	1	1	3	4	3	5	5	5	6	6	2	5	2	1	1	5.2	5.5
3	4	3	3	3	7	7	7	7	7	3	2	2	3	2	7	7	7	6	5	4	4	4	4	3	4	3	3	7	7	7	7	2	3	3	3	3	3	7	7	7	7	7	7	3	2	1	1	3.2	7
7	7	7	7	6	7	6	6	6	6	7	3	3	3	2	7	4	3	6	5	5	4	5	3	4	2	3	3	7	5	7	6	5	5	6	5	6	6	7	7	7	7	7	7	3	2	1	1	6.8	6.25
6	6	7	3	6	7	7	6	7	6	7	4	3	4	5	7	7	6	5	5	7	6	6	4	5	3	3	3	6	7	7	7	2	6	5	7	6	5	5	5	7	7	7	6	5	2	1	1	5.6	6.75
3	4	3	3	3	6	6	5	6	6	4	1	2	1	1	4	4	3	4	3	1	3	2	1	1	1	1	1	5	4	4	4	1	1	1	2	2	2	6	6	6	6	5	5	3	2	1	1	3.2	5.75
7	7	7	7	7	7	7	6	6	7	7	3	3	1	1	7	7	6	7	4	3	3	3	3	3	3	3	3	7	5	7	7	4	5	5	5	3	4	7	7	5	7	5	5	3	2	1	1	7	6.5
6	6	7	6	7	6	7	7	7	5	5	2	2	2	2	6	6	5	6	4	4	4	4	4	4	4	4	4	7	6	6	6	2	2	2	4	4	4	6	7	6	6	4	4	4	2	1	1	6.4	6.75
6	6	7	7	5	7	6	7	7	7	7	3	2	2	2	4	4	2	2	1	1	1	1	1	1	1	1	2	4	4	4	4	1	4	4	4	4	4	7	7	7	7	7	7	5	2	1	1	6.2	6.75
4	4	5	4	4	5	7	7	7	7	7	1	1	1	1	7	7	7	7	5	4	4	5	4	4	5	4	4	7	7	7	7	4	4	4	7	7	7	7	7	7	7	7	7	5	2	1	1	4.2	6.5
5	5	5	4	4	4	4	4	4	4	4	1	1	1	1	1	1	1	1	1	1	1	1	1	1	1	1	1	1	1	1	1	1	1	1	1	1	1	1	1	1	1	1	1	3	2	1	1	4.6	4
6	6	6	6	6	6	6	6	6	6	6	3	3	3	3	7	7	7	7	5	4	5	5	5	5	5	4	5	5	5	5	5	4	6	6	6	6	6	5	5	5	6	6	6	3	2	1	1	6	6
6	6	6	4	6	6	6	6	6	6	6	4	4	5	4	7	7	4	5	4	5	5	5	4	4	4	4	4	5	5	6	6	1	4	4	5	5	4	6	6	6	6	6	6	5	2	1	1	5.6	6
3	4	3	2	4	5	6	6	5	3	3	3	3	2	2	7	7	4	3	3	3	3	3	2	3	3	3	3	6	6	6	6	2	3	3	4	7	3	3	3	4	3	3	3	3	2	1	1	3.2	5.5
7	6	6	6	4	7	7	7	7	7	7	2	3	3	2	7	7	4	4	4	1	1	2	1	2	3	3	3	5	4	6	7	2	2	3	3	6	5	7	7	6	6	7	6	3	2	1	1	5.8	7
4	4	4	4	4	5	4	4	4	7	4	1	1	1	1	3	3	2	2	2	2	2	2	2	2	1	1	1	3	2	4	4	1	2	2	3	3	2	3	3	3	3	5	2	4	2	1	1	4	4.25
5	5	5	5	6	5	5	6	6	6	4	4	4	5	4	7	7	7	7	4	4	4	4	5	5	5	5	5	5	5	7	7	2	4	4	6	6	6	6	6	5	5	4	4	3	2	1	1	5.2	5.5
4	5	5	3	4	5	4	4	4	5	5	3	2	3	3	3	2	2	3	2	2	2	1	1	2	2	1	2	3	3	3	2	1	3	3	3	3	3	3	3	3	3	3	3	4	2	1	1	4.2	4.25
5	5	5	3	4	6	5	5	4	5	5	3	4	3	3	7	7	5	5	4	4	3	4	3	4	4	4	5	6	6	5	6	2	5	6	6	4	5	5	5	5	5	5	5	4	2	1	1	4.4	5
6	7	6	3	4	6	6	6	6	6	6	2	2	2	2	5	6	4	5	4	3	4	3	4	3	3	3	3	5	4	5	6	2	4	4	4	2	4	5	5	5	6	5	5	4	2	1	1	5.2	6
5	6	4	4	4	6	7	6	7	7	4	1	1	1	1	7	7	4	5	4	3	3	3	4	4	4	4	3	6	6	7	7	2	5	3	4	5	4	6	6	5	6	7	5	4	2	1	1	4.6	6.5
3	3	3	1	4	4	4	4	4	3	3	1	3	1	3	6	6	5	5	4	2	2	3	2	3	3	2	2	5	6	5	6	2	4	4	4	4	4	5	5	5	5	4	3	4	2	1	1	2.8	4
6	4	6	6	6	6	5	6	5	6	6	6	6	1	1	7	7	7	7	6	6	6	6	6	6	6	6	6	6	7	6	7	1	7	6	6	6	6	7	7	6	7	6	6	2	2	1	1	5.6	5.5
4	4	4	3	4	5	5	5	5	5	4	5	5	4	5	5	5	4	4	4	3	4	4	4	4	3	3	3	5	5	5	5	2	5	5	5	4	4	5	5	5	5	5	5	4	2	1	1	3.8	5
[truncated: 31 more columns]
