# Supplementary material for: Social media influencer or traditional celebrity? Moderational analysis on the relationship between endorser type and endorsement effectiveness
Source: PLoS One. 2025 Jul 1;20(7):e0326911. doi: 10.1371/journal.pone.0326911 (PMC12212533; doi:10.1371/journal.pone.0326911)
Supplement: S2 File — (XLSX) [file pone.0326911.s002.xlsx]

## Sheet: Experiment 2
ad1前	ad2前	ad3前	ad4前	ad5前	b1	b2	b3	b4	pi1	pi2	FIT1	FIT2	FIT3	FIT4	LIKE1	LIKE2	LIKE3	LIKE4	C1	C2	C3	C4	C5	C6	Sim1	Sim2	Sim3	LIKA1	LIKA2	LIKA3	LIKA4	CLO1	ad後1	ad後2	ad後3	ad後4	ad後5	b後1	b後2	b後3	b後4	pi後1	pi後2	fre	配適度高低12	是否為網紅12	代言人性別	pread	prebrand
3	4	5	4	3	6	6	6	6	5	6	5	5	6	7	6	5	6	3	6	5	6	6	5	4	4	4	3	4	5	6	5	3	5	5	5	4	4	6	7	6	7	6	7	2	1	2	2	3.8	6
4	4	5	4	5	5	5	5	5	5	4	3	3	3	3	1	3	3	3	2	1	2	2	1	1	1	1	2	4	4	4	5	1	4	4	4	4	4	4	4	4	4	4	4	2	1	2	2	4.4	5
5	5	6	5	4	6	7	7	7	7	6	5	6	5	6	6	5	5	5	5	4	4	5	4	4	4	4	4	5	5	6	5	4	5	6	6	5	6	6	7	7	7	7	7	5	1	2	2	5	6.75
7	5	6	4	4	6	6	5	5	5	4	7	7	7	7	6	5	5	4	2	2	2	3	2	2	2	2	2	4	5	5	5	2	5	5	4	4	5	5	5	4	5	5	5	4	1	2	2	5.2	5.5
5	4	6	4	3	6	6	5	6	6	7	6	6	7	7	5	5	6	4	4	4	4	4	6	4	4	4	4	6	6	6	6	3	6	6	6	6	5	6	6	7	7	6	6	5	1	2	2	4.4	5.75
4	5	6	4	5	6	5	4	5	5	5	3	3	3	3	2	3	3	3	4	3	3	3	3	3	3	3	3	3	3	4	4	1	3	3	3	3	3	5	5	5	5	5	5	4	1	2	2	4.8	5
3	4	4	2	4	3	4	5	4	3	3	6	6	7	7	5	4	6	4	4	3	3	3	3	3	3	3	3	5	5	5	5	2	6	5	5	5	5	5	5	5	5	3	3	5	1	2	2	3.4	4
4	4	6	5	6	7	6	5	4	4	4	4	5	5	5	7	6	7	6	5	2	5	2	2	3	2	2	2	6	5	7	7	1	7	5	5	6	5	5	5	4	6	4	4	3	1	2	2	5	5.5
6	6	6	4	6	6	6	5	6	7	6	6	5	6	5	5	4	5	5	5	4	4	4	4	4	6	4	4	6	6	6	7	3	6	6	7	5	6	5	7	6	6	6	6	5	1	2	2	5.6	5.75
3	4	5	2	3	5	5	5	3	2	3	6	6	6	6	7	7	7	7	3	2	3	5	5	5	2	2	2	7	7	7	7	1	5	5	5	5	4	6	3	5	3	2	2	5	1	2	2	3.4	4.5
5	5	5	5	6	5	5	5	5	4	4	5	5	5	5	3	4	4	4	4	4	4	4	3	3	3	3	3	5	4	4	4	1	4	4	4	4	4	4	4	4	4	4	4	5	1	2	2	5.2	5
6	5	4	3	4	6	6	6	7	6	5	5	5	5	6	6	6	6	6	6	6	5	5	4	4	3	3	3	5	4	5	5	1	5	4	4	4	4	4	5	4	4	5	5	5	1	2	2	4.4	6.25
7	7	7	7	7	7	7	7	7	5	5	4	3	3	3	3	3	4	3	3	2	3	3	3	3	3	2	2	3	3	2	3	1	4	3	4	3	4	4	4	4	4	4	4	5	1	2	2	7	7
5	5	6	7	6	7	7	4	7	5	3	2	3	4	2	3	3	4	4	5	4	5	4	1	3	4	3	3	4	5	5	6	1	3	4	5	5	4	7	7	7	7	4	5	4	1	2	2	5.8	6.25
4	4	4	1	4	7	7	7	7	7	5	7	7	7	7	7	6	5	3	4	3	3	3	3	4	3	3	3	6	7	7	7	1	6	6	6	6	6	7	7	7	7	7	5	5	1	2	2	3.4	7
7	7	7	7	7	7	7	7	7	7	7	7	7	7	7	7	7	7	7	7	7	7	7	7	7	7	7	7	7	7	7	7	7	7	7	7	7	7	7	7	7	7	7	7	1	1	2	2	7	7
3	3	6	1	1	5	6	4	5	3	3	1	1	1	3	2	3	2	2	2	3	2	4	3	3	2	3	2	6	4	3	4	1	4	3	3	2	2	2	2	4	4	5	4	5	1	2	2	2.8	5
1	3	4	2	3	7	7	7	6	7	1	6	6	7	4	5	5	3	3	1	1	1	1	1	1	1	1	1	5	5	5	5	1	4	5	5	4	3	7	7	7	7	7	4	3	1	2	2	2.6	6.75
5	4	5	5	5	5	5	5	4	2	2	3	2	4	3	2	1	3	2	4	3	2	4	4	3	4	2	2	6	4	4	5	2	5	4	4	3	4	4	5	3	3	3	2	3	1	2	2	4.8	4.75
3	5	4	4	5	3	3	3	4	3	5	6	5	5	5	3	3	3	5	6	5	3	6	5	6	2	2	3	5	6	6	6	2	4	4	5	3	4	3	3	5	6	5	6	5	1	2	2	4.2	3.25
6	7	7	7	7	7	7	7	7	5	5	2	4	6	4	5	4	4	3	5	5	4	4	2	4	3	2	2	5	4	3	4	3	4	5	4	4	4	5	5	5	6	6	5	5	1	2	2	6.8	7
3	4	4	1	3	6	7	4	5	5	1	7	7	7	7	3	3	3	3	1	1	1	1	1	1	1	1	1	6	6	7	7	1	5	5	4	4	4	6	6	6	5	5	1	3	1	2	2	3	5.5
7	7	7	7	7	7	7	7	7	7	7	7	7	7	7	6	5	6	6	4	3	4	4	4	3	4	3	3	5	4	3	5	3	7	5	5	4	5	7	7	7	7	7	7	5	1	2	2	7	7
6	6	5	3	5	7	7	7	7	4	2	4	5	5	5	5	6	6	6	6	1	1	1	2	1	2	2	2	3	5	5	5	4	7	7	7	7	5	7	7	7	7	7	6	5	1	2	2	5	7
4	4	4	2	3	6	5	5	5	5	3	6	6	5	5	5	4	4	3	3	3	3	3	4	3	3	3	3	4	5	5	5	1	5	6	6	6	5	5	6	5	6	6	3	4	1	2	2	3.4	5.25
3	5	4	3	3	6	6	6	6	5	5	6	6	6	6	5	5	5	4	4	3	3	3	3	3	3	3	3	6	5	5	6	2	5	5	5	4	5	6	6	5	6	6	5	3	1	2	2	3.6	6
3	4	2	2	1	3	4	2	2	7	2	6	6	7	4	6	4	4	4	3	1	3	3	4	3	3	1	2	4	5	4	4	2	4	4	4	3	3	5	5	5	5	7	5	3	1	2	2	2.4	2.75
4	5	5	4	3	6	5	5	5	4	4	5	4	6	5	3	4	4	3	4	3	4	3	5	4	3	3	4	5	5	4	5	3	5	5	4	3	4	5	5	5	5	4	3	5	1	2	2	4.2	5.25
5	6	4	2	3	7	7	6	7	6	6	7	7	7	7	5	6	6	4	5	2	5	6	3	3	2	2	3	6	6	7	7	2	7	7	7	7	7	7	7	7	7	4	6	5	1	2	2	4	6.75
5	5	5	5	6	6	4	6	6	6	5	6	6	6	6	7	7	7	7	7	7	7	7	7	7	7	5	6	6	6	6	6	3	6	6	6	6	6	5	6	6	6	6	6	3	1	2	2	5.2	5.5
5	6	6	4	4	6	6	5	5	6	5	7	6	6	6	5	5	4	4	4	2	3	3	3	3	3	3	3	5	6	6	7	2	6	6	6	5	5	5	5	5	6	6	5	5	2	2	2	5	5.5
6	6	6	6	5	6	6	6	6	6	6	6	6	6	6	6	6	6	6	6	6	6	6	6	6	6	6	6	6	6	6	6	3	6	6	6	6	6	6	6	6	6	6	6	3	2	2	2	5.8	6
4	4	3	2	1	6	6	6	5	5	1	5	6	6	6	2	3	4	2	4	4	4	4	3	4	3	3	3	6	5	6	6	2	5	5	6	5	4	6	6	6	6	5	4	5	2	2	2	2.8	5.75
5	5	4	3	4	7	7	5	7	4	4	1	1	1	1	4	4	5	4	4	4	4	4	4	4	4	4	4	4	4	4	4	1	1	4	4	4	4	7	5	5	7	5	5	5	2	2	2	4.2	6.5
4	5	5	5	5	5	5	5	6	6	6	7	7	7	7	6	6	5	5	6	4	5	4	5	5	4	4	5	7	6	7	7	3	6	6	6	6	6	6	6	6	6	6	4	4	2	2	2	4.8	5.25
3	4	6	2	5	5	6	4	4	3	1	2	3	6	3	2	2	4	4	2	1	1	2	1	1	2	2	2	5	4	5	5	1	3	3	4	1	4	5	5	4	4	1	1	3	2	2	2	4	4.75
7	7	7	7	7	7	7	7	7	7	7	7	7	7	7	7	7	7	7	7	7	4	7	6	7	4	2	2	7	7	7	7	2	7	7	7	7	7	7	7	7	7	6	6	4	2	2	2	7	7
6	6	7	6	6	6	6	5	6	5	4	1	1	1	1	5	4	5	5	4	3	3	3	5	5	3	3	3	6	5	5	5	3	5	5	5	4	4	6	5	5	5	4	3	5	2	2	2	6.2	5.75
3	4	4	3	3	4	4	4	4	5	4	3	3	3	3	5	5	5	4	3	3	3	3	3	3	3	3	3	5	5	5	5	1	3	4	5	5	5	5	5	5	4	5	5	4	2	2	2	3.4	4
4	3	6	3	5	6	6	6	6	7	3	7	6	5	6	3	3	4	3	4	1	3	2	2	3	2	2	2	6	6	6	5	1	5	6	6	6	5	6	6	5	6	7	7	5	2	2	2	4.2	6
5	6	7	4	6	7	7	7	7	7	5	2	2	2	2	2	2	2	1	2	2	2	2	2	2	3	2	3	3	2	3	2	1	1	1	1	2	2	1	2	2	2	2	2	4	2	2	2	5.6	7
6	6	6	4	4	6	6	6	6	7	6	1	1	1	1	4	4	4	4	4	3	3	3	4	4	4	4	4	4	4	4	4	4	4	4	4	4	4	4	4	4	4	4	4	4	2	2	2	5.2	6
4	4	4	2	4	5	5	5	5	5	3	5	5	5	5	2	2	2	2	4	2	2	2	2	2	2	2	2	4	4	6	7	1	3	3	6	2	4	5	5	5	5	5	2	5	2	2	2	3.6	5
5	5	5	4	5	6	5	5	4	4	4	7	6	7	6	5	5	5	5	3	3	3	4	4	4	3	3	3	5	5	5	6	2	6	6	6	5	5	5	6	6	5	4	4	5	2	2	2	4.8	5
4	7	4	4	4	5	5	5	5	5	4	6	7	7	7	4	4	4	4	2	2	2	2	2	2	2	2	2	5	5	5	6	3	5	5	5	4	5	6	6	5	4	5	5	5	2	2	2	4.6	5
2	2	4	1	4	3	6	7	7	5	3	1	1	1	1	4	4	3	3	2	2	3	3	6	5	6	6	6	5	5	6	7	7	2	2	3	3	2	7	7	6	6	7	5	3	2	2	2	2.6	5.75
4	7	5	3	3	7	7	7	7	5	6	3	3	3	3	2	3	3	2	3	3	3	3	3	3	3	3	3	5	4	4	5	1	3	3	3	3	3	3	3	3	3	3	3	4	2	2	2	4.4	7
4	4	7	5	6	5	5	5	5	4	5	1	1	1	1	3	3	3	2	3	3	3	3	4	3	3	3	3	7	7	7	7	1	1	2	3	3	3	4	4	4	4	7	4	5	2	2	2	5.2	5
4	5	5	3	3	5	5	6	6	3	4	2	1	3	3	3	5	3	4	3	3	3	5	2	3	4	3	3	6	5	5	5	2	2	4	5	5	4	4	6	4	4	3	2	4	2	2	2	4	5.5
7	7	7	7	7	7	7	7	7	7	7	7	7	7	7	6	6	7	7	7	1	1	4	1	4	1	1	1	7	7	7	7	2	7	7	7	7	7	7	7	7	7	7	7	4	2	2	2	7	7
3	3	3	1	2	4	3	3	3	2	3	5	5	5	5	2	3	3	3	3	3	3	3	3	3	2	2	2	5	4	4	4	3	4	4	4	4	4	4	4	3	4	4	3	5	2	2	2	2.4	3.25
3	4	4	1	2	5	5	5	4	4	1	6	6	7	4	3	4	5	5	5	4	4	5	4	5	4	4	4	5	4	4	4	3	5	3	3	7	4	3	5	3	3	5	2	5	2	2	2	2.8	4.75
3	3	3	1	3	5	5	4	4	5	1	1	1	1	1	4	5	3	3	1	1	1	1	2	2	1	1	1	5	5	4	5	1	2	2	4	4	3	2	3	2	4	1	1	5	2	2	2	2.6	4.5
4	4	4	4	4	5	4	5	5	5	4	3	2	2	2	3	4	4	4	4	3	4	4	4	4	3	4	4	3	4	4	5	1	3	3	3	3	3	5	5	5	5	5	4	4	2	2	2	4	4.75
4	5	7	4	5	7	7	7	7	7	7	1	1	1	1	4	4	3	3	3	3	3	3	3	3	3	4	3	4	5	4	5	1	1	1	1	1	1	7	7	7	7	7	7	5	2	2	2	5	7
6	6	5	5	6	6	6	5	6	6	6	6	6	7	7	5	5	5	5	4	4	4	4	4	4	4	4	4	6	6	6	6	3	7	7	7	7	6	7	7	7	7	6	6	4	2	2	2	5.6	5.75
5	5	5	4	5	6	6	6	6	7	4	6	6	5	6	6	5	5	4	4	4	4	4	4	4	4	4	4	6	6	6	6	3	6	6	6	6	6	5	6	5	6	6	6	3	2	2	2	4.8	6
5	5	5	5	5	6	6	6	6	6	5	6	5	6	6	5	5	6	6	6	6	6	6	6	6	6	6	6	6	6	6	6	6	7	7	6	6	6	6	6	6	6	7	6	5	2	2	2	5	6
6	7	5	5	6	7	7	7	7	7	7	1	1	1	1	4	4	5	4	4	4	4	4	5	4	3	4	4	7	7	7	7	4	2	2	4	3	3	5	5	5	5	6	6	4	2	2	2	5.8	7
4	4	4	1	2	5	5	5	5	4	2	1	1	1	1	4	4	4	2	4	3	4	3	5	5	3	3	2	7	7	7	7	1	3	3	4	2	2	4	4	4	4	4	3	5	2	2	2	3	5
4	4	6	5	4	7	6	6	7	3	4	2	2	3	2	1	4	4	4	4	2	3	4	2	3	3	3	2	3	5	5	5	4	6	5	6	4	5	5	5	5	7	4	4	3	1	1	2	4.6	6.5
4	6	5	4	6	7	7	7	6	6	6	2	3	4	3	2	3	5	4	4	5	5	5	5	5	6	5	5	6	6	6	6	2	4	4	6	5	6	7	7	7	7	7	4	4	1	1	2	5	6.75
5	4	4	4	4	6	6	5	5	6	4	3	3	2	2	7	6	2	6	1	2	2	2	2	2	2	2	2	4	2	2	4	1	4	4	4	1	3	5	5	4	5	5	3	5	1	1	2	4.2	5.5
2	4	4	3	2	7	7	6	7	6	6	1	1	1	1	1	1	1	1	1	1	1	1	1	1	1	1	1	4	3	3	3	1	1	1	3	1	1	7	7	7	7	6	6	5	1	1	2	3	6.75
4	6	4	2	3	4	5	5	5	4	5	1	1	1	1	5	5	3	5	1	1	1	1	1	1	1	1	1	3	3	2	3	1	2	2	2	2	2	4	4	4	4	4	4	5	1	1	2	3.8	4.75
4	4	4	3	3	5	5	4	5	6	6	1	1	1	1	1	1	1	1	1	1	1	1	3	3	3	3	3	6	6	6	6	3	2	2	4	3	3	5	5	5	5	6	6	4	1	1	2	3.6	4.75
5	5	5	3	4	5	5	5	5	4	5	4	4	4	4	4	5	4	4	4	3	3	3	3	3	3	3	3	5	5	5	5	1	4	4	4	4	4	4	4	4	4	4	4	3	1	1	2	4.4	5
7	7	5	4	6	7	7	5	7	7	6	1	1	1	1	6	6	4	4	4	3	3	3	3	3	3	3	3	4	4	4	4	1	1	1	3	4	3	6	4	4	4	4	4	2	1	1	2	5.8	6.5
3	5	4	3	4	6	6	6	6	6	4	2	3	3	3	7	7	5	6	4	4	4	4	4	4	3	2	2	5	5	3	6	2	3	3	4	2	4	6	6	6	6	6	7	3	1	1	2	3.8	6
7	7	7	7	7	7	7	7	7	7	7	1	1	1	1	7	7	4	4	3	3	3	3	3	3	3	3	3	4	4	4	4	1	1	1	1	1	1	1	1	1	1	1	1	2	1	1	2	7	7
3	3	3	3	4	6	6	5	5	5	3	1	2	2	2	5	5	4	6	3	4	2	2	2	2	2	2	2	6	4	5	4	3	3	3	4	5	4	5	5	5	5	6	2	4	1	1	2	3.2	5.5
7	7	7	7	7	7	7	7	7	7	7	4	4	3	4	5	4	2	5	4	2	3	3	1	4	1	1	1	4	2	5	5	2	4	4	4	4	4	6	6	6	6	7	7	5	1	1	2	7	7
4	5	5	4	5	7	6	7	7	5	5	2	5	3	5	4	4	3	4	5	2	3	6	3	4	3	2	2	4	4	4	4	2	2	2	4	4	4	5	5	5	5	5	5	4	1	1	2	4.6	6.75
5	5	5	5	4	4	5	5	4	4	3	3	3	3	4	5	3	3	3	2	2	2	3	2	2	1	1	2	4	3	4	4	1	4	4	4	4	4	5	5	5	5	4	3	4	1	1	2	4.8	4.5
1	1	1	1	1	1	1	1	1	1	1	1	1	1	1	1	1	2	2	1	2	1	1	1	1	1	1	1	5	5	5	6	1	4	4	5	3	3	3	3	3	3	3	3	4	1	1	2	1	1
6	6	6	6	6	6	7	7	7	7	7	1	1	1	1	4	4	4	4	4	3	3	3	3	3	3	3	3	4	3	3	4	1	4	4	4	4	4	4	4	4	4	4	4	4	1	1	2	6	6.75
5	5	5	3	4	4	4	4	3	3	3	3	2	2	2	6	5	3	4	3	3	3	3	3	3	3	3	3	4	4	4	5	1	2	2	3	4	3	5	5	5	4	3	3	3	1	1	2	4.4	3.75
4	5	6	1	3	6	6	6	6	6	3	2	2	3	2	5	4	2	3	3	1	1	1	1	1	1	1	1	1	1	1	1	1	1	1	1	1	1	1	6	6	6	6	3	5	1	1	2	3.8	6
7	7	6	5	6	5	5	6	4	5	4	6	6	6	5	5	5	5	4	3	3	4	3	2	3	3	3	3	6	5	5	5	2	5	5	4	5	5	4	4	4	5	5	5	4	1	1	2	6.2	5
3	3	4	2	2	6	6	7	7	7	7	2	2	2	2	5	5	2	6	2	3	3	3	3	3	3	4	2	4	3	4	4	1	2	2	2	2	2	6	6	6	6	7	7	3	1	1	2	2.8	6.5
5	5	5	4	5	4	4	5	5	5	5	3	3	3	3	4	4	3	3	3	3	3	3	5	5	3	3	3	3	4	4	4	1	4	4	4	4	4	4	4	4	4	4	2	3	1	1	2	4.8	4.5
5	5	5	4	5	5	5	5	5	5	4	1	1	1	1	1	1	1	2	1	1	1	1	1	1	1	1	1	1	1	1	1	1	1	1	1	1	1	1	4	4	4	4	2	3	1	1	2	4.8	5
5	4	3	3	4	4	5	5	5	4	5	1	2	2	2	6	6	3	5	1	1	1	1	1	1	1	1	1	3	3	5	5	1	3	4	3	4	3	5	5	5	4	4	4	3	1	1	2	3.8	4.75
5	5	7	7	7	7	7	1	7	7	7	1	2	1	1	1	1	1	1	1	1	1	1	1	1	1	1	1	1	2	2	2	1	1	1	1	1	1	1	7	7	7	7	7	5	1	1	2	6.2	5.5
1	2	4	1	1	5	6	6	6	6	1	1	1	1	1	7	7	1	5	1	1	1	1	1	1	1	1	1	1	2	1	1	1	1	1	1	1	1	5	6	6	6	6	1	5	1	1	2	1.8	5.75
4	6	6	3	5	5	6	4	5	6	6	5	4	2	2	6	6	7	6	5	3	3	3	6	7	5	4	5	6	5	6	6	4	4	5	6	6	5	6	5	5	5	6	5	3	1	1	2	4.8	5
4	5	4	4	4	6	6	6	5	5	4	1	1	1	1	5	4	4	5	3	2	2	1	2	2	1	1	2	4	3	4	4	2	3	3	4	5	4	6	6	5	5	5	4	3	1	1	2	4.2	5.75
4	5	4	4	5	7	7	7	7	7	7	2	1	1	1	5	5	3	5	1	1	1	1	1	1	1	1	1	5	3	5	3	1	3	3	3	3	3	7	7	7	7	7	7	4	1	1	2	4.4	7
4	4	4	2	4	4	4	5	5	4	4	2	2	2	2	2	3	2	5	4	4	4	4	4	4	4	4	4	5	3	4	5	5	3	3	3	2	5	2	4	4	4	4	4	5	1	1	2	3.6	4.5
4	4	2	2	2	7	7	7	7	7	7	1	1	1	1	7	7	2	7	2	2	3	2	3	2	1	1	2	5	1	5	6	1	1	2	2	2	2	7	7	7	7	7	7	5	1	1	2	2.8	7
4	4	4	4	6	6	6	6	6	7	4	1	1	1	1	1	1	1	6	1	1	1	1	1	1	1	1	1	3	1	1	1	1	1	1	1	2	1	6	6	6	6	7	2	3	1	1	2	4.4	6
2	2	2	2	2	2	3	2	3	4	3	2	2	2	2	2	5	4	4	3	2	2	2	2	2	2	3	3	2	2	2	2	2	2	2	2	2	2	2	2	2	2	2	2	4	2	1	2	2	2.5
1	1	1	1	1	1	1	1	1	1	2	1	1	1	1	1	1	1	2	1	2	2	3	2	2	1	2	1	4	4	4	6	1	1	1	3	1	3	7	7	7	7	7	6	4	2	1	2	1	1
3	3	3	1	1	7	7	7	7	6	4	1	1	1	1	7	7	7	7	7	7	7	7	7	7	7	7	7	7	7	7	7	6	1	1	5	1	1	7	6	6	6	6	6	4	2	1	2	2.2	7
3	3	5	2	4	5	6	5	5	3	1	5	4	6	4	6	6	6	5	5	4	5	5	5	5	3	4	5	6	6	5	6	4	6	6	6	5	6	6	6	6	6	4	4	5	2	1	2	3.4	5.25
3	4	5	1	3	6	6	6	7	5	6	2	2	2	2	6	6	5	6	5	4	3	4	4	4	3	3	3	6	6	7	7	1	1	2	3	1	1	7	7	7	7	5	5	5	2	1	2	3.2	6.25
4	4	4	4	4	4	4	4	4	5	5	3	2	2	2	2	2	3	3	3	2	2	2	2	3	3	3	3	4	4	4	4	1	4	4	4	4	4	4	4	4	4	4	4	3	2	1	2	4	4
5	6	6	6	5	6	6	6	7	6	6	4	4	4	4	7	7	7	7	6	5	6	5	6	6	6	7	6	6	7	7	7	2	6	6	6	6	6	5	5	6	6	6	7	5	2	1	2	5.6	6.25
5	6	6	4	4	7	7	7	6	7	4	1	1	1	1	7	7	7	7	3	3	3	6	5	5	2	2	2	7	7	7	7	2	5	5	6	6	5	7	7	7	7	7	5	5	2	1	2	5	6.75
7	6	6	6	6	6	6	6	6	6	6	4	4	4	4	6	5	3	3	3	2	3	3	1	1	1	1	1	7	5	6	6	2	6	6	6	4	4	6	6	6	6	6	6	3	2	1	2	6.2	6
3	3	5	1	2	6	7	5	6	5	3	4	4	3	4	6	6	4	5	3	5	5	5	3	3	4	4	4	5	6	4	4	2	4	3	4	2	3	6	6	5	5	7	3	4	2	1	2	2.8	6
5	5	7	2	2	7	7	5	7	7	4	4	4	2	3	6	7	6	5	2	1	1	4	2	1	1	2	1	7	6	6	7	2	5	7	6	2	3	7	7	7	7	5	5	4	2	1	2	4.2	6.5
2	2	3	1	1	6	6	6	6	7	3	1	1	1	1	6	6	5	4	1	1	1	1	5	1	1	1	1	5	3	4	4	1	1	1	1	1	1	6	6	6	6	4	4	4	2	1	2	1.8	6
5	5	5	4	5	6	6	6	6	5	6	3	4	4	3	6	6	6	6	4	4	4	4	2	3	3	3	3	6	6	6	6	2	4	5	5	6	6	6	6	6	6	6	6	1	2	1	2	4.8	6
4	4	4	2	4	5	5	5	5	5	3	2	3	3	2	5	6	5	4	2	2	2	2	2	2	2	2	2	6	6	6	6	2	3	4	4	4	4	5	5	5	5	5	3	3	2	1	2	3.6	5
4	5	5	3	4	6	6	6	6	5	5	2	2	2	2	6	6	6	6	4	3	4	4	2	3	2	2	2	5	5	5	5	2	2	2	4	3	4	6	6	6	6	3	3	4	2	1	2	4.2	6
1	1	1	1	2	4	7	5	6	7	7	1	1	1	1	7	7	2	6	3	1	1	1	1	1	1	1	1	6	6	6	7	1	1	1	1	1	1	1	7	6	6	6	5	5	2	1	2	1.2	5.5
7	5	5	3	4	6	6	6	6	6	4	3	2	2	4	5	6	6	4	3	2	2	2	2	3	2	2	2	6	6	6	6	1	6	6	6	6	6	6	6	6	6	6	6	4	2	1	2	4.8	6
6	6	7	7	5	7	6	7	7	7	7	2	3	4	3	3	3	4	3	3	2	3	3	3	4	3	3	3	3	5	4	4	1	6	6	6	6	7	7	7	7	7	7	7	4	2	1	2	6.2	6.75
7	7	7	7	7	6	6	7	6	5	6	4	3	2	2	6	6	6	5	4	4	3	2	2	2	1	1	1	6	6	6	6	1	3	3	5	5	4	5	5	5	5	4	3	3	2	1	2	7	6.25
3	2	2	1	3	4	6	6	7	7	1	5	4	3	4	6	5	4	3	3	1	1	1	1	1	1	1	1	6	6	6	6	1	2	2	2	1	2	7	6	6	7	2	2	5	2	1	2	2.2	5.75
4	6	5	4	4	6	6	7	7	7	7	2	2	2	2	6	5	5	4	3	3	4	4	3	3	3	3	3	5	5	5	5	2	3	4	4	5	3	5	6	6	6	6	6	3	2	1	2	4.6	6.5
4	5	4	2	4	5	4	5	5	6	4	2	2	2	2	6	5	5	5	2	2	2	2	2	2	2	2	2	5	5	4	6	1	3	3	5	3	4	6	6	5	5	6	6	5	2	1	2	3.8	4.75
6	5	6	6	5	6	6	6	6	6	6	6	6	6	6	7	7	7	7	6	6	6	6	6	6	6	6	6	7	7	7	7	5	7	7	7	7	7	7	7	7	7	7	7	4	2	1	2	5.6	6
3	3	3	3	3	4	4	4	4	4	4	1	2	1	2	2	2	2	3	2	2	2	2	2	2	1	1	2	3	2	3	5	4	6	4	4	4	3	3	3	4	4	3	3	2	2	1	2	3	4
4	4	4	1	2	6	6	5	5	5	5	4	4	4	5	2	3	2	2	5	1	1	3	1	1	3	3	3	4	4	4	4	4	4	4	4	5	4	4	4	5	3	5	3	2	2	1	2	3	5.5
6	6	6	5	6	6	6	6	6	6	6	3	3	3	3	5	5	5	5	4	4	4	5	4	5	4	4	4	6	6	6	6	3	5	5	6	5	5	6	6	6	6	6	6	4	2	1	2	5.8	6
3	3	4	1	3	5	5	4	4	5	1	1	1	1	1	5	5	6	5	4	2	2	2	2	3	1	1	1	5	7	7	7	1	1	1	1	1	1	4	1	2	1	1	1	5	2	1	2	2.8	4.5
3	4	4	1	3	6	6	5	6	2	5	5	6	5	5	6	6	5	5	2	2	2	1	3	2	1	2	1	6	5	5	5	2	4	4	4	3	3	6	6	6	6	6	6	5	2	1	2	3	5.75
4	4	4	3	4	7	7	7	7	7	4	2	2	2	2	3	4	4	3	2	2	2	3	2	2	2	2	2	4	4	5	4	1	4	4	4	4	4	7	7	7	7	7	4	4	2	1	2	3.8	7
7	7	7	7	7	7	7	7	7	7	7	1	1	1	2	1	7	7	7	4	4	5	4	5	4	4	4	4	5	5	4	4	1	5	5	6	6	5	6	5	6	5	5	5	3	2	1	2	7	7
4	4	5	3	4	6	6	6	6	6	5	5	5	5	5	5	6	6	6	4	3	4	4	5	4	2	2	3	6	6	6	6	2	5	5	5	5	5	6	6	6	6	6	6	4	2	1	2	4	6
[truncated: 29 more columns]
