# Supplementary material for: Social media influencer or traditional celebrity? Moderational analysis on the relationship between endorser type and endorsement effectiveness
Source: PLoS One. 2025 Jul 1;20(7):e0326911. doi: 10.1371/journal.pone.0326911 (PMC12212533; doi:10.1371/journal.pone.0326911)
Supplement: S4 File — (XLSX) [file pone.0326911.s004.xlsx]

## Sheet: Experiment 4
pread1	pread2	pread3	pread4	pread5	prebrand1	prebrand2	prebrand3	prebrand4	prepi1	prepi2	fit1	fit2	fit3	fit4	popupar1	popular2	popular3	popular4	congru1	congru2	congru3	congru4	congru5	congru6	simi1	simi2	simi3	like1	like2	like3	like4	postad1	postad2	postad3	postad4	postad5	postbrand1	postbrand2	postbrand3	postbrand4	postpi1	postpi2	gender	age	education	職業	您每週平均觀看YouTube的頻率為	livestreamer	fitHL
7	7	7	7	7	7	7	7	7	7	7	7	7	7	7	7	7	7	7	5	4	4	4	5	4	4	5	4	7	7	7	7	7	7	7	7	7	7	7	7	7	7	7	女	31-40	大學	服務業	經常觀看	1	2
6	6	6	6	6	7	7	7	7	6	6	2	2	2	2	4	4	4	4	3	1	2	2	1	1	2	1	1	4	5	5	6	4	4	4	4	4	4	6	6	5	6	6	女	20-30	大學	自由職業	有時候觀看	1	2
4	4	4	3	3	3	4	3	4	2	2	1	1	1	1	1	2	2	2	1	1	1	1	1	1	1	1	1	4	2	3	4	2	2	1	1	3	2	2	2	2	1	1	男	31-40	碩士	資訊科技業	經常觀看	1	2
4	4	4	5	4	4	5	4	4	5	4	1	1	1	2	1	3	3	2	2	2	2	2	2	2	2	1	1	4	4	4	4	3	3	3	4	2	4	5	4	4	5	4	男	31-40	大學	商業	經常觀看	1	2
7	7	7	7	7	7	7	7	7	7	7	1	1	1	1	1	4	4	1	1	1	1	1	1	2	1	1	1	1	1	2	2	3	2	2	2	2	6	2	2	2	2	2	女	20-30	高中/職以下	學生	非常頻繁觀看	1	2
4	4	5	4	4	4	4	4	4	5	5	4	4	4	4	1	2	2	3	3	1	1	1	1	1	2	1	1	4	5	6	6	4	3	4	4	4	3	3	5	4	6	6	女	61以上	高中/職	退休.	有時候觀看	1	2
4	4	4	4	4	4	4	4	4	4	4	3	3	3	3	3	3	3	3	3	3	3	3	3	3	3	3	3	3	3	3	3	3	3	3	3	3	3	3	3	3	3	3	男	51-60	大學	資訊科技業	有時候觀看	1	2
3	3	3	3	3	3	3	3	4	4	4	1	1	1	1	1	1	1	1	1	1	1	1	1	1	1	1	1	4	3	4	4	2	2	2	2	2	2	2	3	3	2	2	女	61以上	大學	軍公教	有時候觀看	1	2
5	5	5	5	5	5	5	5	5	5	5	7	7	5	7	7	7	7	5	5	4	4	5	4	4	4	4	4	7	7	7	7	7	7	7	7	7	7	6	7	7	7	6	女	20-30	大學	自由職業	經常觀看	1	2
4	4	4	4	4	4	4	4	4	7	7	2	2	2	2	4	4	4	4	1	1	1	1	1	1	1	1	1	4	4	4	4	2	2	2	2	2	2	2	4	2	3	3	女	20-30	碩士	自由職業	很少觀看	1	2
7	7	7	7	7	7	7	7	7	7	7	5	5	5	5	5	7	6	7	4	4	4	4	4	4	4	4	4	5	5	5	5	5	5	5	5	5	5	5	5	5	5	5	女	20-30	大學	自由職業	經常觀看	1	2
5	5	5	5	5	5	5	5	5	5	4	2	2	2	2	5	5	5	4	3	2	2	2	2	2	2	2	2	4	4	4	5	3	2	2	2	2	3	3	4	4	3	2	男	20-30	大學	商業	經常觀看	1	2
5	5	4	4	4	5	5	4	4	4	4	3	2	2	2	5	4	4	4	1	3	1	1	4	1	3	3	2	6	5	6	6	3	3	4	3	3	3	3	3	3	4	4	女	31-40	大學	商業	經常觀看	1	2
7	7	7	7	7	7	7	7	7	7	7	1	1	1	1	5	6	6	6	1	1	1	1	1	1	1	1	1	4	5	5	4	1	1	1	1	1	4	4	4	4	4	4	女	31-40	碩士	自由職業	非常頻繁觀看	1	2
5	5	5	5	5	5	5	5	5	7	7	3	1	1	1	5	7	5	7	3	2	1	1	2	1	1	1	1	6	7	6	6	1	1	2	6	3	4	4	4	4	7	7	女	31-40	碩士	商業	經常觀看	1	2
7	7	7	7	7	7	7	7	7	7	7	7	7	7	7	7	7	7	7	5	5	5	5	5	6	5	5	5	7	7	7	7	7	7	7	7	7	7	7	7	7	7	7	女	31-40	大學	商業	經常觀看	1	2
6	6	6	6	6	6	6	6	6	7	6	5	5	5	5	5	5	5	4	5	5	5	5	5	5	5	5	4	5	4	5	5	6	6	6	6	6	6	6	6	6	7	7	男	31-40	大學	金融業	經常觀看	1	2
2	2	2	2	2	4	4	4	4	3	3	2	2	1	1	7	5	6	4	5	4	4	4	2	4	3	3	3	6	6	7	7	2	2	6	6	6	2	3	2	2	2	2	男	31-40	大學	資訊科技業	經常觀看	1	2
6	5	5	6	4	4	5	5	6	3	5	2	2	2	2	4	4	2	1	1	1	1	1	1	1	1	1	1	1	1	4	4	2	2	3	2	2	2	5	5	6	3	3	女	31-40	大學	資訊科技業	非常頻繁觀看	1	2
4	4	3	2	3	3	3	2	2	1	1	1	2	1	1	6	4	3	3	1	1	1	1	1	1	1	1	1	4	3	3	2	1	2	1	2	2	3	3	3	2	1	1	男	20-30	碩士	學生	經常觀看	1	2
3	3	3	4	3	3	3	3	3	4	4	2	2	2	2	3	3	3	3	2	2	2	2	2	2	2	2	2	3	3	3	3	3	3	3	3	3	3	3	3	3	4	4	女	31-40	博士	學生	有時候觀看	1	2
6	3	4	4	4	3	4	3	4	4	4	4	4	4	4	4	3	4	4	4	4	4	4	4	4	4	4	4	4	4	4	4	4	4	4	5	4	4	4	4	4	4	4	男	31-40	碩士	商業	有時候觀看	1	2
7	7	7	7	7	7	7	7	7	7	7	7	7	7	7	7	7	7	7	5	5	5	5	5	5	4	5	5	7	7	7	7	7	7	7	7	7	7	7	7	7	7	7	女	31-40	大學	服務業	有時候觀看	1	1
5	5	5	5	5	5	7	7	7	7	7	1	1	1	1	1	1	1	1	1	1	1	1	1	1	1	1	1	1	1	1	1	1	1	1	1	1	1	1	1	1	1	1	女	20-30	大學	軍公教	有時候觀看	1	1
6	6	6	6	6	6	6	7	7	6	7	2	2	2	2	7	5	6	7	3	2	2	2	2	2	2	2	2	6	5	6	6	4	4	5	4	5	5	5	5	5	5	5	女	20-30	大學	自由職業	有時候觀看	1	1
4	4	4	4	4	4	4	4	4	4	4	5	5	5	5	5	5	5	5	5	5	5	5	5	5	5	5	5	5	5	5	5	6	6	6	6	6	5	5	5	5	5	5	女	41-50	高中/職	醫療業	有時候觀看	1	1
4	4	4	4	4	4	4	4	4	5	4	2	2	2	2	3	3	3	3	2	1	1	1	1	2	1	2	1	3	2	2	1	2	1	1	1	2	4	4	4	4	5	4	男	31-40	大學	商業	經常觀看	1	1
7	7	7	7	7	7	7	7	7	7	7	3	3	3	3	3	3	4	4	4	4	4	4	5	4	5	4	4	4	3	4	4	2	3	1	1	1	1	1	1	1	3	2	女	20-30	大學	學生	非常頻繁觀看	1	1
7	7	4	4	4	4	4	4	4	2	2	7	7	7	7	4	4	4	4	1	1	1	1	1	1	1	1	1	7	7	7	7	7	7	7	7	4	4	4	4	4	2	2	女	20-30	碩士	學生	非常頻繁觀看	1	1
5	5	3	2	2	4	4	4	4	4	4	5	5	6	5	1	1	2	2	5	1	4	2	1	2	1	1	1	6	6	5	6	6	6	6	6	6	6	4	6	6	6	6	女	61以上	高中/職	退休	有時候觀看	1	1
6	6	6	5	6	6	6	6	6	5	5	5	4	4	3	3	3	3	3	4	3	3	4	3	3	3	3	4	4	4	4	4	3	4	4	4	4	5	5	5	5	4	4	男	61以上	大學	自由職業	非常頻繁觀看	1	1
4	4	4	4	4	4	4	4	4	4	4	4	4	4	4	4	4	4	4	4	4	4	4	4	4	4	4	4	4	4	4	4	4	4	4	4	4	4	4	4	4	4	4	男	51-60	大學	資訊科技業	有時候觀看	1	1
2	2	2	2	2	2	2	3	3	3	3	2	2	2	2	2	1	1	1	1	1	1	1	1	1	1	1	1	1	3	3	6	3	3	3	3	4	4	4	5	4	3	3	女	61以上	大學	軍公教	有時候觀看	1	1
5	5	5	5	5	5	5	5	5	5	5	4	3	4	4	3	3	3	5	3	1	1	2	1	1	1	1	1	2	3	4	4	4	4	4	4	4	4	4	4	4	4	4	女	20-30	大學	自由職業	經常觀看	1	1
7	7	7	4	4	6	7	7	5	4	5	3	4	5	5	2	4	3	3	2	2	2	2	3	3	3	3	3	6	6	5	6	4	4	5	5	5	6	6	5	6	5	5	女	20-30	大學	學生	很少觀看	1	1
4	4	4	4	4	4	5	4	4	7	7	2	2	2	2	2	2	2	2	1	1	1	1	1	1	1	1	1	4	4	4	4	3	3	3	3	2	2	2	2	2	7	7	女	20-30	碩士	自由職業	很少觀看	1	1
7	7	7	4	7	7	7	7	7	7	7	4	4	4	4	1	1	1	1	1	1	1	1	1	1	1	1	1	7	7	5	7	5	5	5	6	5	5	5	5	5	5	5	女	31-40	碩士	服務業	經常觀看	1	1
4	5	5	5	5	4	5	4	4	5	4	5	5	5	5	3	3	3	3	3	3	3	3	3	3	3	3	3	5	5	5	5	5	5	5	5	4	4	4	4	5	4	4	女	61以上	高中/職	軍公教	有時候觀看	1	1
5	5	5	5	5	5	5	5	5	5	5	6	6	5	5	5	5	5	5	5	5	5	5	5	5	5	5	5	5	5	5	5	5	4	5	5	5	5	5	5	5	5	5	女	61以上	大學	醫療業	經常觀看	1	1
7	7	7	7	7	7	7	7	7	7	7	6	6	6	6	7	7	7	7	5	5	5	5	5	5	5	5	5	6	6	5	5	6	6	6	6	6	6	6	6	6	6	6	女	20-30	大學	自由職業	經常觀看	1	1
5	5	4	4	4	5	5	4	4	5	4	1	1	2	1	2	2	2	2	1	1	1	1	1	1	1	1	1	4	4	4	4	2	1	3	3	1	2	2	2	2	2	2	女	31-40	大學	商業	經常觀看	1	1
3	4	3	4	3	4	3	4	3	1	1	5	5	5	4	5	5	6	5	2	3	3	4	4	3	3	3	2	6	7	5	6	5	6	6	5	5	4	4	4	4	3	3	男	20-30	碩士	服務業	經常觀看	1	1
2	3	3	3	3	2	3	3	3	1	1	5	4	5	5	6	6	6	6	3	3	3	3	2	3	3	3	3	7	7	5	6	5	4	5	4	4	2	2	3	3	1	1	男	20-30	碩士	學生	有時候觀看	1	1
7	7	7	7	7	7	7	7	7	7	7	7	7	5	7	7	7	7	7	4	4	4	4	4	4	4	4	4	7	5	5	5	7	7	7	7	7	7	7	7	7	5	5	女	31-40	碩士	自由職業	非常頻繁觀看	1	1
6	7	6	5	7	7	7	7	7	7	7	1	1	1	2	1	2	2	1	1	1	1	1	1	1	1	1	1	5	5	4	6	2	2	2	2	2	2	1	2	3	7	7	女	31-40	碩士	商業	經常觀看	1	1
7	7	7	7	7	7	7	7	7	7	7	5	5	4	5	7	7	6	6	6	4	4	5	4	4	5	4	5	5	7	7	7	7	7	7	7	7	7	7	7	7	7	7	女	31-40	大學	商業	經常觀看	1	1
5	5	5	5	5	4	5	5	5	4	4	5	5	5	5	5	5	4	7	4	2	2	2	1	2	2	2	2	6	6	5	7	6	6	5	5	5	7	6	6	6	5	4	男	20-30	大學	商業	非常頻繁觀看	1	1
6	6	6	6	6	6	6	6	6	7	6	5	5	6	6	5	5	5	5	5	5	5	5	5	5	5	5	5	5	6	5	6	6	6	6	6	6	6	6	6	6	6	6	男	31-40	大學	金融業	經常觀看	1	1
7	7	7	7	7	7	6	7	7	7	7	7	7	7	7	7	7	7	7	7	7	7	7	7	7	7	7	7	7	7	7	7	7	6	7	7	7	7	7	7	7	7	7	女	31-40	高中/職以下	服務業	非常頻繁觀看	1	1
6	6	6	6	6	6	6	6	6	6	6	5	5	5	5	5	5	5	5	5	5	5	5	5	5	5	5	5	5	5	5	5	5	5	5	5	5	5	5	5	5	5	5	女	31-40	大學	商業	有時候觀看	1	1
5	5	6	4	4	6	6	6	6	6	6	6	3	3	3	5	6	5	5	4	4	4	4	4	4	4	4	4	4	4	4	4	5	6	6	6	6	5	6	5	6	6	5	女	20-30	大學	醫療業	很少觀看	1	1
3	6	5	3	4	7	7	7	7	3	3	1	1	1	1	4	3	2	6	1	1	1	1	1	1	1	1	1	3	1	1	4	2	2	2	2	1	5	5	5	5	4	4	女	31-40	大學	資訊科技業	非常頻繁觀看	1	1
3	4	3	4	4	2	2	2	2	1	1	6	5	6	6	6	6	6	6	3	3	3	4	3	3	2	2	2	7	7	7	7	4	5	4	5	4	5	4	3	4	2	2	男	31-40	碩士	商業	經常觀看	1	1
3	3	3	4	3	3	3	3	3	4	4	4	4	4	4	1	2	2	3	1	1	1	1	1	1	1	1	1	4	3	4	5	3	3	3	4	3	3	3	3	3	4	4	女	31-40	博士	學生	有時候觀看	1	1
7	7	7	7	7	4	4	4	4	4	1	1	1	1	1	1	1	1	1	1	1	1	1	1	1	1	1	1	5	5	5	6	3	3	3	3	3	4	4	5	4	1	1	女	20-30	大學	軍公教	經常觀看	1	1
5	6	5	5	6	6	6	5	5	4	5	4	4	4	4	2	2	2	2	1	1	1	1	1	2	1	1	1	6	6	6	6	6	6	6	5	5	6	6	6	6	5	5	女	31-40	碩士	資訊科技業	很少觀看	1	1
7	7	6	7	7	5	7	7	6	7	7	6	5	6	4	4	6	7	7	7	4	4	4	4	5	4	5	4	5	4	4	4	4	4	4	4	4	4	4	4	4	4	4	男	31-40	碩士	商業	有時候觀看	1	1
7	7	7	7	7	7	7	7	7	4	4	5	5	7	7	4	4	5	5	5	3	4	4	3	4	3	3	3	7	7	7	7	7	7	7	5	7	7	7	7	7	5	5	女	31-40	大學	服務業	很少觀看	1	1
5	6	6	5	5	6	6	5	6	4	5	7	7	7	7	7	7	7	7	2	2	2	2	3	2	2	1	1	5	6	7	6	5	4	6	4	6	5	5	5	4	6	6	男	31-40	碩士	商業	經常觀看	2	1
7	7	7	7	7	7	7	7	7	7	7	7	7	7	7	7	7	7	7	7	5	7	7	7	7	5	6	5	7	7	7	7	7	7	7	7	7	7	7	7	7	7	7	女	31-40	大學	服務業	有時候觀看	2	1
5	5	5	5	6	4	4	4	4	5	4	7	7	7	7	7	7	7	7	7	7	7	7	7	7	7	7	7	7	7	7	7	7	7	7	7	7	7	7	7	7	7	7	女	20-30	大學	金融業	有時候觀看	2	1
7	7	7	4	5	7	7	7	7	5	5	7	7	7	7	7	7	7	7	7	7	7	7	7	7	7	7	7	7	7	7	7	7	7	7	7	7	7	7	7	7	6	7	女	20-30	碩士	自由職業	非常頻繁觀看	2	1
5	5	5	4	6	6	6	6	6	6	6	7	7	7	7	7	7	7	7	7	6	6	7	7	7	4	4	4	7	7	7	7	7	7	7	7	7	7	7	7	7	7	7	女	41-50	高中/職	醫療業	有時候觀看	2	1
5	6	6	5	4	5	5	6	6	3	4	7	6	6	6	7	7	5	5	5	3	2	4	3	4	3	3	3	6	7	7	7	6	6	6	4	4	4	6	5	6	6	5	男	31-40	大學	商業	經常觀看	2	1
5	7	4	4	4	4	4	4	4	1	3	4	4	4	4	4	4	5	4	2	1	1	1	1	1	1	1	1	4	4	4	5	3	3	3	3	3	3	3	3	3	3	3	女	41-50	大學	服務業	有時候觀看	2	1
4	4	4	4	4	4	#NULL!	4	4	4	4	5	5	5	5	5	5	5	5	5	5	5	5	5	5	5	5	5	5	5	5	5	5	5	5	5	5	5	5	5	5	5	5	男	51-60	大學	資訊科技業	有時候觀看	2	1
7	7	7	7	7	7	7	7	7	7	7	7	7	7	7	7	7	7	7	7	7	7	7	7	7	7	7	7	7	7	7	7	7	7	7	7	7	7	7	7	7	7	7	女	20-30	大學	學生	非常頻繁觀看	2	1
5	6	7	6	6	6	6	6	6	6	6	7	7	7	7	7	7	7	7	6	5	5	5	5	6	5	5	5	6	7	7	7	7	7	7	7	7	7	7	7	7	7	6	男	20-30	大學	商業	經常觀看	2	1
6	6	6	6	6	6	6	6	6	6	6	6	6	6	6	6	6	6	6	6	3	4	4	6	4	3	3	3	6	7	7	6	6	6	6	6	6	6	6	6	6	6	6	女	31-40	高中/職	服務業	有時候觀看	2	1
6	6	6	6	7	7	6	6	6	5	5	6	6	6	5	3	4	4	4	4	4	5	5	5	4	5	5	5	5	6	4	5	5	5	5	5	5	5	4	4	5	5	5	男	61以上	大學	自由職業	非常頻繁觀看	2	1
6	7	6	6	6	6	6	6	6	6	6	5	5	5	5	4	5	5	5	4	4	4	5	5	6	6	5	5	6	6	5	5	6	7	6	6	6	6	6	5	5	6	6	男	61以上	大學	自由職業	非常頻繁觀看	2	1
2	2	2	2	3	5	5	5	6	2	3	5	5	5	5	7	7	6	5	1	1	1	1	1	1	1	1	1	4	5	5	5	5	5	5	5	5	5	4	4	4	2	2	女	61以上	大學	軍公教	有時候觀看	2	1
5	5	5	5	5	5	5	5	5	5	5	7	7	7	7	7	7	7	7	7	5	6	6	6	5	5	5	5	7	7	7	7	7	7	7	7	7	7	7	7	7	7	7	女	20-30	大學	自由職業	經常觀看	2	1
5	5	5	4	5	5	5	4	5	7	7	7	7	7	7	7	7	7	7	5	4	4	4	4	4	3	3	3	5	5	5	5	6	6	5	6	5	6	6	6	6	7	7	女	20-30	碩士	自由職業	很少觀看	2	1
5	5	5	5	5	5	5	5	5	5	5	6	6	6	6	6	6	6	6	6	6	6	6	5	5	5	5	5	6	6	6	6	6	6	6	6	6	6	6	6	6	6	6	女	61以上	大學	醫療業	經常觀看	2	1
6	6	6	6	6	6	6	6	6	6	7	7	7	7	7	7	7	7	7	6	5	5	5	6	6	5	5	5	7	7	7	7	7	7	7	7	7	7	7	7	7	6	6	女	61以上	大學	教師退休	有時候觀看	2	1
7	7	7	7	7	7	7	7	7	7	7	7	7	7	7	7	7	7	7	7	7	7	7	7	7	7	7	7	7	7	7	7	7	7	7	7	7	7	7	7	7	7	7	女	31-40	高中/職以下	家庭主婦	非常頻繁觀看	2	1
4	5	4	3	3	4	4	4	4	3	4	7	7	4	7	7	4	7	4	1	1	1	1	1	1	1	1	1	4	7	7	7	5	5	5	4	4	4	4	4	4	3	1	女	51-60	碩士	商業	有時候觀看	2	1
6	6	6	6	6	6	6	6	6	5	5	7	7	7	7	7	7	7	7	7	7	6	6	7	7	4	4	4	6	7	7	7	7	7	7	7	7	7	7	7	7	7	7	女	20-30	大學	自由職業	經常觀看	2	1
5	5	6	4	5	4	5	4	4	4	4	7	7	7	7	7	7	6	6	5	4	4	6	7	7	3	3	3	7	7	7	7	6	6	6	5	5	5	5	5	4	5	5	男	31-40	碩士	自由職業	非常頻繁觀看	2	1
3	4	4	3	4	4	4	4	4	4	4	7	7	7	7	7	7	6	6	4	4	4	5	5	5	4	4	4	6	7	7	7	5	5	5	5	5	4	4	5	4	4	4	女	20-30	大學	營造業	非常頻繁觀看	2	1
5	5	5	4	4	5	5	5	5	4	7	5	5	7	7	7	7	6	6	2	2	2	2	5	5	1	1	1	5	7	7	7	6	6	6	5	5	5	6	6	5	6	5	女	31-40	大學	商業	經常觀看	2	1
7	7	7	7	7	7	7	7	7	7	7	7	7	7	7	7	7	7	7	7	7	7	7	7	7	7	7	7	7	7	7	7	7	7	7	7	7	7	7	7	7	7	7	女	31-40	碩士	自由職業	非常頻繁觀看	2	1
6	6	6	5	6	7	7	7	7	6	6	7	7	7	7	7	7	6	6	6	5	5	5	5	5	5	5	5	5	5	5	5	6	6	6	6	6	6	6	6	6	6	6	男	61以上	大學	服務業	經常觀看	2	1
6	6	4	4	5	4	4	4	4	7	7	7	7	7	7	4	4	4	4	7	7	7	7	7	7	7	7	7	7	7	7	7	4	4	4	4	4	7	7	7	7	7	7	男	51-60	大學	自由職業	經常觀看	2	1
7	7	6	4	5	5	7	5	6	7	7	7	7	7	7	7	7	7	7	4	3	3	3	3	3	3	3	3	7	7	7	7	7	7	7	7	7	7	7	7	7	7	7	女	31-40	碩士	商業	經常觀看	2	1
4	4	4	4	4	7	7	7	7	7	7	7	7	7	7	4	4	4	4	7	7	7	7	7	7	7	7	7	7	7	7	7	4	4	4	4	4	7	7	7	7	7	7	男	51-60	大學	自由職業	經常觀看	2	1
5	6	7	7	7	6	7	7	6	7	7	7	7	7	7	7	7	7	7	7	7	7	7	7	7	7	7	7	7	7	7	7	7	7	7	7	7	7	7	7	7	7	7	女	31-40	大學	商業		2	1
5	5	5	5	5	4	4	5	5	5	4	7	7	7	7	7	7	7	7	6	3	6	6	4	4	4	3	3	7	7	7	7	7	7	7	7	7	7	7	7	7	7	7	男	20-30	大學	商業	非常頻繁觀看	2	1
6	6	6	6	6	6	6	6	6	6	6	7	7	7	7	7	7	7	7	7	7	7	7	7	7	7	7	7	7	7	7	7	7	7	7	7	7	7	7	7	7	7	7	女	20-30	大學	服務業	非常頻繁觀看	2	1
6	6	6	6	6	6	6	6	6	6	6	7	7	7	7	7	7	7	7	7	7	7	7	7	7	7	7	7	7	7	7	7	7	7	7	7	7	7	7	7	7	7	7	男	31-40	大學	金融業	經常觀看	2	1
7	7	7	7	7	7	7	7	7	7	7	7	7	7	7	7	7	7	7	7	7	7	7	7	7	7	7	7	7	7	7	7	7	7	7	7	7	7	7	7	7	7	7	女	31-40	高中/職以下	服務業	經常觀看	2	1
3	6	4	2	3	6	6	5	6	4	6	7	7	7	7	7	7	2	5	2	1	1	2	1	2	1	1	1	6	6	7	7	4	5	5	5	5	5	5	3	4	4	5	男	31-40	大學	資訊科技業	經常觀看	2	1
7	7	7	4	7	7	7	7	7	7	5	7	7	7	7	7	7	7	7	7	3	6	6	5	6	6	5	6	7	7	7	7	7	7	7	7	7	7	7	7	7	7	7	女	31-40	大學	自由職業	非常頻繁觀看	2	1
6	6	4	4	4	5	5	5	4	4	5	7	7	7	7	7	7	7	7	7	7	7	7	5	5	6	7	6	6	7	7	7	7	7	7	7	7	7	7	7	7	7	7	男	20-30	大學	服務業	經常觀看	2	1
7	7	7	7	7	6	6	6	6	7	6	6	6	6	6	6	6	6	6	6	6	6	6	6	7	6	7	6	6	6	6	6	6	6	6	6	6	6	6	6	6	6	6	女	31-40	大學	商業	有時候觀看	2	1
5	4	4	4	4	5	5	6	5	4	4	7	7	7	7	7	7	7	7	5	3	4	4	4	4	4	4	4	7	7	7	7	7	7	7	7	7	7	7	7	7	5	4	女	31-40	大學	資訊科技業	非常頻繁觀看	2	1
7	7	7	7	7	7	7	7	7	7	7	7	7	7	7	7	7	7	7	7	4	4	7	7	7	4	4	4	7	7	7	7	7	7	7	7	7	7	7	7	7	7	7	男	61以上	大學	服務業	有時候觀看	2	1
5	3	3	5	3	3	3	3	3	4	4	5	5	5	5	7	7	7	6	6	5	5	6	6	6	5	5	5	7	7	7	7	5	4	5	5	5	4	3	3	3	4	4	女	31-40	博士	學生	有時候觀看	2	1
6	7	6	6	6	7	7	6	6	6	6	7	7	7	7	7	7	7	6	4	2	6	3	5	5	2	2	2	7	7	7	7	6	6	5	5	5	6	6	6	6	6	6	女	31-40	碩士	學生	非常頻繁觀看	2	1
7	7	7	7	7	4	4	4	4	4	1	6	7	7	7	7	7	7	7	3	5	3	5	5	5	5	5	5	7	7	7	7	5	7	7	7	6	4	4	5	4	1	1	女	20-30	大學	軍公教	經常觀看	2	1
6	6	5	5	6	7	7	7	7	7	7	7	7	7	7	7	7	7	7	7	4	7	5	7	7	7	7	7	7	7	7	5	7	7	7	7	7	7	7	7	7	7	7	男	31-40	碩士	商業	有時候觀看	2	1
3	4	3	2	4	5	5	5	5	4	4	7	7	7	7	7	7	7	5	5	2	3	5	5	3	2	2	2	5	7	7	7	6	6	6	5	6	6	6	5	6	4	4	男	31-40	碩士	軍公教	很少觀看	2	1
7	7	7	7	7	5	7	7	7	3	3	7	7	7	7	7	7	7	7	7	5	3	3	5	5	3	3	3	7	7	7	7	7	7	7	7	7	7	7	7	7	3	3	女	20-30	大學	資訊科技業	有時候觀看	2	1
7	7	7	7	7	7	7	7	7	7	7	7	7	7	7	7	7	7	7	7	7	7	7	7	7	7	7	7	7	7	7	7	7	7	7	7	7	7	7	7	7	7	7	男	41-50	高中/職	服務業	有時候觀看	2	1
7	7	7	7	7	7	7	7	7	7	7	7	7	7	7	7	7	7	7	5	5	4	4	5	5	4	5	6	7	7	7	7	7	7	7	7	7	7	7	7	7	7	7	女	31-40	大學	服務業	有時候觀看	2	2
7	7	7	7	7	7	7	7	7	7	7	4	4	4	4	4	4	4	4	4	4	4	4	4	4	4	4	5	5	4	4	4	5	5	5	5	5	5	5	5	5	5	5	女	20-30	大學	金融業	有時候觀看	2	2
5	6	4	5	5	5	6	5	5	4	5	3	3	2	2	1	3	2	2	1	2	1	1	1	1	1	1	1	4	5	5	5	4	4	5	4	4	5	4	4	5	3	3	男	31-40	碩士	商業	有時候觀看	2	2
5	4	5	4	4	5	5	5	5	5	6	4	4	3	4	3	3	4	3	3	3	3	3	3	2	3	2	3	3	4	5	5	3	4	4	3	4	4	4	4	4	5	4	男	31-40	大學	商業	經常觀看	2	2
4	4	4	4	4	4	4	4	4	4	4	5	5	5	5	5	5	5	5	5	5	5	5	5	5	5	5	5	5	5	5	5	5	5	5	5	5	5	5	5	5	5	5	男	51-60	大學	資訊科技業	有時候觀看	2	2
3	3	3	3	3	4	4	5	5	4	4	6	3	4	4	3	3	3	3	1	1	1	1	1	1	1	1	1	3	3	3	3	3	3	3	3	3	3	3	3	3	4	3	女	61以上	大學	軍公教	有時候觀看	2	2
5	5	5	5	5	5	5	5	5	5	5	5	5	5	5	4	3	5	4	4	4	3	4	4	4	4	4	4	6	5	5	5	6	6	6	6	6	6	6	6	6	6	6	女	20-30	大學	自由職業	經常觀看	2	2
4	4	4	4	4	4	4	4	5	7	7	4	4	4	4	4	4	4	4	3	3	3	3	1	2	3	3	2	5	5	5	5	4	4	4	4	4	4	4	4	5	7	7	女	20-30	碩士	自由職業	很少觀看	2	2
4	4	4	3	3	5	5	4	4	4	3	5	4	4	6	6	3	5	3	3	5	3	5	3	5	4	6	3	3	3	4	4	5	4	4	6	3	3	4	3	4	3	4	女	61以上	大學	軍公教	有時候觀看	2	2
6	6	6	6	6	6	6	6	6	7	6	6	6	6	6	6	6	6	6	6	6	6	6	6	6	6	6	6	6	6	6	6	7	7	7	7	7	7	7	7	7	7	7	女	20-30	大學	自由職業	經常觀看	2	2
5	5	5	4	4	5	5	4	4	5	5	4	4	4	4	3	4	4	4	1	1	1	1	1	1	1	1	1	4	4	6	6	5	4	4	3	3	5	5	4	4	4	4	女	31-40	大學	商業	經常觀看	2	2
7	7	7	7	7	7	7	7	7	7	7	5	5	5	5	4	4	4	4	4	4	4	4	4	4	4	4	4	4	4	4	4	4	4	4	4	4	4	4	4	4	4	4	女	31-40	碩士	自由職業	非常頻繁觀看	2	2
4	3	4	3	4	4	4	4	3	1	1	2	2	3	2	3	2	1	3	1	1	2	1	1	2	1	1	1	1	1	1	1	4	4	3	4	4	4	4	4	3	1	1	男	31-40	碩士	商業	很少觀看	2	2
7	7	5	3	5	7	7	7	7	6	7	2	2	2	2	1	1	1	2	1	1	1	4	1	4	1	1	1	5	4	5	4	3	4	4	3	3	4	4	4	4	5	6	女	31-40	碩士	商業	有時候觀看	2	2
7	7	7	7	7	7	7	7	7	7	7	7	7	7	7	4	4	4	4	7	7	7	7	7	7	7	7	7	7	7	7	7	4	4	4	4	4	7	7	7	7	7	7	男	51-60	大學	自由職業	經常觀看	2	2
7	7	7	7	7	7	7	7	7	6	6	6	6	6	6	7	6	6	6	6	6	6	6	6	6	6	6	6	6	6	6	6	6	5	6	5	5	5	5	5	6	6	6	男	31-40	大學	金融業	經常觀看	2	2
6	6	6	6	6	6	6	6	6	6	6	4	4	4	4	4	4	4	5	6	6	6	6	6	6	4	5	4	6	6	6	6	5	5	5	5	5	6	6	6	6	6	6	女	31-40	大學	商業	有時候觀看	2	2
5	5	5	5	5	5	5	6	6	4	3	4	4	4	4	2	4	4	4	2	3	2	2	3	2	3	3	2	4	4	4	4	4	4	4	4	4	4	5	5	6	4	3	女	31-40	大學	資訊科技業	非常頻繁觀看	2	2
4	3	3	2	4	3	4	4	3	1	1	4	3	2	4	1	3	2	3	2	1	1	1	1	1	1	1	1	4	4	5	5	3	4	3	4	4	4	3	3	3	1	1	男	31-40	碩士	商業	有時候觀看	2	2
3	3	3	4	3	3	3	3	3	4	4	5	5	5	5	3	3	3	3	1	1	1	2	2	2	1	1	1	5	5	6	6	4	4	4	4	4	4	4	4	4	4	4	女	31-40	博士	學生	有時候觀看	2	2
5	6	4	4	5	6	7	6	6	4	6	4	4	4	4	1	3	4	4	4	4	4	4	4	4	4	4	4	3	4	4	4	5	4	5	5	4	4	6	5	6	4	4	女	31-40	碩士	資訊科技業	有時候觀看	2	2
7	7	7	7	7	7	7	7	7	7	5	5	5	5	5	4	5	6	5	5	5	5	6	5	6	5	6	5	6	5	5	5	5	5	5	5	5	5	5	5	5	5	5	男	20-30	大學	服務業	非常頻繁觀看	2	2
7	7	7	7	7	6	6	6	7	7	7	7	7	7	7	6	7	7	7	7	7	6	7	6	6	6	6	7	7	7	7	7	7	7	7	7	6	7	7	6	7	7	7	男	31-40	碩士	商業	有時候觀看	2	2
[truncated: 31 more columns]
